# Supplementary material for: Glycolysis Inhibition of Autophagy Drives Malignancy in Ovarian Cancer: Exacerbation by IL-6 and Attenuation by Resveratrol
Source: Int J Mol Sci. 2023 Jan 15;24(2):1723. doi: 10.3390/ijms24021723 (PMC9866176; doi:10.3390/ijms24021723)
Supplement: Supplementary file 1 [file ijms-24-01723-s001.zip]

Archive with 1 entries (1 files):
- ijms-2139369-supplementary.pdf
